# Supplementary material for: Altering the Binding Properties of PRDM9 Partially Restores Fertility across the Species Boundary
Source: Mol Biol Evol. 2021 Sep 7;38(12):5555–62. doi: 10.1093/molbev/msab269 (PMC8662609; doi:10.1093/molbev/msab269)
Supplement: msab269_Supplementary_Data [file msab269_supplementary_data.zip]

Archive with 2 entries (2 files):
- Data Tables.xlsx
- Supplementary Figures 2nd August.pdf
