# Supplementary material for: Altering the Binding Properties of PRDM9 Partially Restores Fertility across the Species Boundary
Source: Mol Biol Evol. 2021 Sep 7;38(12):5555–62. doi: 10.1093/molbev/msab269 (PMC8662609; doi:10.1093/molbev/msab269)
Supplement: msab269_Supplementary_Data [file msab269_supplementary_data.zip › Data Tables.xlsx]

## Sheet: Autosomal Synapsis
Background	B6SPRTF1			SPRET/EiJ	C57BL/6J			B6STUSF1		STUSB6F1		STUS/Jpia
Prdm9 genotype	B6/SPRT	Hum/SPRT	CAST/SPRT	SPRT/SPRT	B6/B6	Hum/Hum	CAST/CAST	B6/STUS	Hum/STUS	STUS/B6	STUS/Hum	STUS/STUS
% Synapsis	23.8	57.5	86	100	95.9184	100	98.2	44	70	12.5	76	94.8
	38.6	59.4	84.1	100	100	96.1	96	40	86	17.5	76	94.2
	42.1	58.1	65.8		96	98.2	100	16.02	81.25	7.5	72	96.2
	45		80		98	97.1	100		94.23	1.92
	40.5				96	96.5			85.71	7.69
					82.6923	92.6
					98	96.4
					98.1818	95.8

## Sheet: Sex Chromosome Asynapsis
Background	B6SPRTF1			SPRET/EiJ	C57BL/6J
Prdm9 genotype	B6/SPRT	Hum/SPRT	CAST/SPRT	SPRT/SPRT	B6/B6	Hum/Hum	CAST/CAST
% Asynapsis	16	20	37.96	2	7.69231	5.88235	5.45455
	12	26	18.52
	25.49	14	22.64
	21.57		28.57
	17.65

## Sheet: Testes Weights - SPRT hybrids
Background	B6SPRTF1			SPRET/EiJ	C57BL/6J
Prdm9 genotype	B6/SPRT	Hum/SPRT	CAST/SPRT	SPRT/SPRT	B6/B6	Hum/Hum	CAST/CAST
2x testes weight per g lean weight	3.40952	4.38044	4.29412	13.5769	9.70363	9.90364	9.32084
	3.03321	4.44271	4.52941	14.7059	10.5932	9.16667	9.34192
	3.44196	4.09268	4.34848		8.97949	9.6875	10.3042
	3.12755	4.6789	4.43939		8.68946	8.70005	10.9684
	3.70443	4.21182	3.92958		9.92208	9.89011
	3.35065	4.30433	4.87866		9.23615	10.5611
	3.40816	3.78453	4.5201		8.61335
	2.26898	3.46471
		3.40384
		4.27046

## Sheet: Tetes Weights - STUS hybrids
Background	B6STUSF1		STUSB6F1		STUS/Jpia	C57BL/6J
Prdm9 genotype	B6/STUS	Hum/STUS	STUS/B6	STUS/Hum	STUS/STUS	B6/B6	Hum/Hum
1x testes weight per g total weight	0.62	3.25	0.63	2.73	2.69	3.57394	3.85417
	1.22	3.75	0.86	4.06	2.62	3.95257	3.6803
	0.88	3.87	1.02	4.61	4.49	3.47868	3.69048
	1.71	3.67	0.91		4.68	3.42697	3.45382
		4.04	0.9			3.55212	3.94422
		3.99	1.16			3.49817	4.0678
		4.75	1.33			3.49817
		4.37	1.23			3.23843
		4.49	1.95
		5.2	1.51

## Sheet: Sperm count
Background	B6SPRTF1			SPRET/EiJ	C57BL/6J			B6STUSF1		STUSB6F1		STUS/Jpia
Prdm9 genotype	B6/SPRT	Hum/SPRT	CAST/SPRT	SPRT/SPRT	B6/B6	Hum/Hum	CAST/CAST	B6/STUS	Hum/STUS	STUS/B6	STUS/Hum	STUS/STUS
Sperm count x 106	0	0.2525	1.72	56.7	13.6	18.175	21.3	0	22.88	0	19.85	18
	0.0075	0.1475	2.67	52.6	23.05	26.175	22.5	0	18.55	0	25.33	16.5
	0	0.4025	1.27		18.8	23.95	23.6	0	13.65	0	20.2	18.7
	0	0.1725	2		23.4	26.35	23.4	0	13.4	0		17.9
	0	0.7775	1.4		22.8	24.75			17.58	0
	0.005	0.04275	1.735		17.98	16.778			16.3	0
	0	0.105			28.2				15.4	0
	0	0.00225							13.47	0
		0.023625							18.8	0
		0.0018							20.4	0

## Sheet: Asynapsis vs sperm count
Background	Prdm9 genotype	% Synapsis	Sperm count x 106
B6STUSF1	Hum/STUS	70	13.4
B6STUSF1	Hum/STUS	86	13.65
B6STUSF1	B6/STUS	44	0
B6STUSF1	B6/STUS	40	0
B6STUSF1	Hum/STUS	94.23	22.88
B6STUSF1	Hum/STUS	85.71	15.4
B6STUSF1	Hum/STUS	81.25	17.58
B6STUSF1	B6/STUS	16.02	0
B6SPRTF1	B6/SPRT	20	0
B6SPRTF1	B6/SPRT	34	0
B6SPRTF1	B6/SPRT	31.37	0
B6SPRTF1	Hum/STUS	46	0.7775
B6SPRTF1	Hum/STUS	48	0.1725
B6SPRTF1	Hum/STUS	52	0.2525
B6SPRTF1	CAST/SPRT	48	1.72
B6SPRTF1	B6/SPRT	35.3	0
B6SPRTF1	B6/SPRT	33.3	0
B6SPRTF1	CAST/SPRT	68.5	2
B6SPRTF1	CAST/SPRT	50.9	1.735
C57BL/6J	B6/B6	95.9184	13.6
C57BL/6J	B6/B6	100	23.05
C57BL/6J	B6/B6	96	18.8
C57BL/6J	B6/B6	98	23.4
C57BL/6J	B6/B6	96	24.53
C57BL/6J	B6/B6	82.6923	22.8
C57BL/6J	B6/B6	98	17.98
C57BL/6J	B6/B6	98.1818	28.2
STUSB6F1	STUS/Hum	76	25.33
STUSB6F1	STUS/Hum	76	19.85
STUSB6F1	STUS/B6	7.5	0
STUSB6F1	STUS/B6	17.5	0
STUSB6F1	STUS/Hum	72	20.2
STUSB6F1	STUS/B6	12.5	0
STUSB6F1	STUS/B6	11.54	0
STUSB6F1	STUS/B6	1.92	0
PWDB6F1	PWD/B6	21.4286	0
PWDB6F1	PWD/B6	28.8462	0
B6PWDF1	B6/PWD	53.5714	16
B6PWDF1	B6/PWD	56	9.3
PWDB6F1	PWD/B6	8	0
PWDB6F1	PWD/B6	7.84314	0
SPRET/EiJ	SPRT/SPRT	100	56.7
SPRET/EiJ	SPRT/SPRT	100	52.6
STUS/Jpia	STUS/STUS	94.8	18
STUS/Jpia	STUS/STUS	94.2	16.5
STUS/Jpia	STUS/STUS	96.2	18.7
